# Supplementary material for: Prevalence of Culturable Bacteria and Yeasts in the Nasopharynx Microbiota during the Physiological Course of Pregnancy
Source: J Clin Med. 2023 Jul 2;12(13):4447. doi: 10.3390/jcm12134447 (PMC10342925; doi:10.3390/jcm12134447)
Supplement: Supplementary file 1 [file jcm-12-04447-s001.zip]

Archive with 1 entries (1 files):
- jcm-2420055-supplementary.pdf
